# Supplementary material for: Alternative responses to rare selection events are differentially vulnerable to changes in the frequency, scope, and intensity of environmental extremes
Source: Ecol Evol. 2019 Sep 27;9(20):11752–61. doi: 10.1002/ece3.5675 (PMC6822052; doi:10.1002/ece3.5675)
Supplement: Supplementary file 4 [file ECE3-9-11752-s004.R]

### Evolutionary history shapes future vulnerability to changes in ##
### the frequency, scope and intensity of environmental extremes  ###
##################### (C) Haaland & Botero 2019 #####################

#### Preamble ####
rm(list=ls())
library(dplyr)
library(microbenchmark)
library(cowplot)
library(scatterpie)
library(grid)
theme_set(theme_cowplot())

# Change directory? Use search string "C:\\Users\\Thomas\\Documents\\PhD\\RareEvents\\" and
# replace with address of your folder. Add subfolders "Output" and "Figures" as many functions
# send/read files to/from these folders.

#### FITNESS FUNCTIONS ####

##Skew normal fitness function - for normal, set alpha=0
# z (phenotype, any value)
# theta: location of fitness function
# omega: width of fitness function
# alpha: skew of fitness function
w.sn <- function(z,theta=0,omega=2,alpha=0) {
  2*dnorm(z,mean=theta,sd=omega)*pnorm((z-theta)/omega*alpha)
}
# Parameters for skew normal fitness function (not used otherwise) in c(normal,rare) environments
theta <- c(0.1,0.6)
alpha <- c(0,0)
omega <- c(0.3,0.3)


##Flood fitness function
# z (phenotype, nest height) ranges from 0 to 1
# intercept (maximum fitness) is 'clutch size' - a constant.
# w.flood can thus be interpreted as 'expected number of surviving offspring' (after flooding/predation)
w.flood <- function(z, intercept=5, height=0){
  ifelse(z>height,intercept-(z*intercept),0)
}

#### OTHER USEFUL FUNCTIONS ####

rowVars <- function(x) { #Used in data generation
  rowSums((x - rowMeans(x,na.rm=TRUE))^2,na.rm=TRUE)/(dim(x)[2] - 1)
}

lastSurvival <- function(x) { #Extracts extinction times
  max(which(!is.na(x)))
}

### Define scenarios

Wtypes <- c("Both survival and repr","Only reproduction")
Ps <- c(0.75,0.85,0.95)
Scopes <- c(0.8,0.9,1.0)
height <- 0.4
Cchanges <- c("None","Height of floods","Scope of floods","Probability of floods")
#Cchange = 1: Increases height of floods by 0.2. => Must use height<0.8!
#Cchange = 2: Increases scope of floods by 0.1. => Must use scopes =<0.9! E.g. Scopes <- c(0.7,0.8,0.9)
#Cchange = 3: Increaes probability of floods by 0.2. => Use P1>0.7 to avoid floods not being 'rare'...

#### FUNCTION FOR SIMULATION NON-OVERLAPPING GENERATIONS ####

##Parameters: All have defaults, but the six first are usually varied.
#Wtype: Fitness type, 0=Survival and reproduction fitness effect, 1=Only reproduction fitness effect
#Broods: Broods per year
#Cchange: Climate change scenario. 0=No CC, 1=CC affects flood height, 2=CC affects flood scope, 3=CC affects flood probability
#Scope: Pre-CC proportion of population affected by floods
#P1: Pre-CC probability of normal (non-flood) year
#Reps: Number of replicates
#Fitness: Fitness function used, "flood" or "skewnormal"
#Height: Pre-CC height of floods
#m: Mutation rate
#m.size: Standard deviation of mutations
#mutation: "Continuous" or "Switch"
#K: Carrying capacity (population size cap)
#T: Number of generations, or if Cchange>0, number of generations before Cchange occurs.

##Output: a list of the following 6 elements
#phens: a matrix of population mean phenotype each generation each replicate (dimensions: T*Reps)
#vars: a matrix of population variance in phenotype each generation each replicate (dimensions: T*Reps)
#popsize: a matrix of population size each generation each replicate (dimensions: T*Reps)
#inds: a matrix of all individuals' phenotypes at the end of each simulation (dimensions: K*Reps)
#ExtTime: a vector of the generations at which populations went extinct; or the final generation if they survived. (length:Reps)
#ExtRate: Extinction rate (length: 1)
#popstorage: an array of all individuals at each time step. Dimensions: Reps*T*K

Oneyear <- function(Wtype=0,Broods=1,Cchange=0,Scope=0.8,Reps=1,P1=0.75,Fitness="flood",clutchsize=5,
                    print=TRUE,height=0.4,m=0.001,m.size=0.05,K=5000,T=2000,mutation="Continuous"){
  End <- T
  if(Cchange>0){ End <- T+200}
  #Initiate storage
  phens <- vars <- popsize <- matrix(NA,End,Reps)
  inds <- matrix(NA,K,Reps) #Stores 
  popstorage <- array(NA,dim=c(Reps,End,K)) # Only use if recording population regularly
  extinctions <- 0
  ExtTime <- rep(NA,Reps)
  
  for(rep in 1:Reps){
    ## Reset parameters (in case of climate change)
    P <- P1 #Prob of normal environment
    flood <- height #Height of flood
    s <- Scope
    
    ## Initiate populaiton
    if(mutation=="Continuous"){pop <- runif(K)}
    else if(mutation=="Switch"){pop <- sample(c(0.000001,0.000001+flood),size=K,replace=TRUE)}
    
    N <- K # Populations start at carrying capacity.
    phen <- matrix(NA,3,End) # Storage for population summary stats
    for(Time in 1:End){
      ## Record population summary stats
      phen[1,Time] <- mean(pop) # Mean phenotype
      phen[2,Time] <- var(pop) # Variance in phenotypes
      phen[3,Time] <- N #Population size
      popstorage[rep,Time,1:N] <- pop #Record all individual phenotypes (hashtag out if not using)
      
      Alive <- rep(1,N) #Index indicating alive (1) or dead (0) - for tracking within generations
      Survivors <- 1:N #IDs of survivors - for tracking within generations
      this.W <- W <- numeric(N) #Empty fitness storage
      
      if(Time > T){ #0=no, 1=More severe (height), 2=More severe (scope), 3=More frequent
        if(Cchange == 1){flood <- height+0.1} 
        if(Cchange == 2){s <- Scope + 0.1}
        if(Cchange == 3){P <- P1-0.1}
      }
      
      heights <- c(0,flood)
      
      for(b in 1:Broods){
        if(runif(1)<P){ #If no flood
          Env <- rep(1,length(Survivors))
        }else{ #If flood occurs during this nesting cycle
          Env <- sample(1:2,length(Survivors),replace=TRUE,prob=c(1-s,s)) #Scope: Proportion of nests that experience floods.
        }
        
        #Calculate fitnesses
        if(Fitness=="skewnormal"){
          this.W[Survivors] <- w.sn(pop[Survivors],theta[Env]+rate[Env],omega[Env],alpha[Env]) #Individual fitnesses
        } else if(Fitness=="flood"){
          this.W[Survivors] <- w.flood(pop[Survivors],intercept=clutchsize, height=heights[Env])
        }
        
        #If survival effects, some individuals die depending on their phenotype 
        if(Wtype==0){ 
          Alive <- as.numeric(runif(N,0,clutchsize)<this.W) #Smaller fitness -> smaller chance of surviving.
        }
        Survivors <- which(Alive==1)
        
        if(length(Survivors)==0){
          break
        }
        
        #Add fitness produced by survivors. Those who died still have the fitness they accrued in previous time steps.
        W[Survivors] <- W[Survivors] + this.W[Survivors]
      }
      
      ## Reproduction mechanism
      # sum(W) is  the total number of offspring produced this year.
      # Pop cap is K ("carrying capacity").
      # Thus, pop. size next year is sum(W) if sum(W)<K, and K if sum(W)>K.
      NextN <- ifelse(sum(W)<K,round(sum(W)),K)
      
      if(NextN==0){
        cat("No reproduction, time=",Time,"\n")
        ExtTime[rep] <- Time
        extinctions <- extinctions+1
        break
      }
      
      IDs <- sample(1:N,size=NextN,prob=W,replace=TRUE) #Reproduction: Individuals with nonzero W chosen.
      
      mut <- sample(IDs,size=NextN*m,replace=FALSE) #Mutation: Some of the offspring mutate
      if(mutation=="Continuous"){
        pop[mut] <- rnorm(NextN*m,pop[mut],m.size) #vector mut is a subsample of vector IDs
      } else if(mutation=="Switch"){
        pop[mut][pop[mut]==flood+0.000001] <- 0.000001
        pop[mut][pop[mut]==0.000001] <- flood+0.000001
      }
      pop <- pop[IDs] #Pass on genes
      pop[pop<0] <- 0 # Make sure noone has negative phenotypic values
      pop[pop>1] <- 1
      N <- NextN
    }
    
    #Record results
    phens[,rep] <- phen[1,] 
    vars[,rep] <- phen[2,]
    popsize[,rep] <- phen[3,]
    
    #Plots the four first simulations
    if(rep<5 && print){
      plot(1:Time,phen[1,1:Time],type="l",ylab="Phenotype",xlab="Time step",col="Black",ylim=c(0,1),main=bquote("BroodsPerYr ="~.(Broods)))
      lines(1:Time,phen[2,1:Time],type="l",col="Dark grey")
      lines(1:Time,phen[3,1:Time]/K,col=rgb(0,1,0,0.5)) #Green line: Pop size (relative to K)
    }
  }
  ExtRate <- extinctions/Reps
  return(list(phens,vars,popsize,ExtRate,ExtTime,popstorage))
}

##Example use:
test <- Oneyear(Wtype=1,Broods=1,Cchange=0,Scope=0.5,Reps=10,P1=0.75,m=0.001,clutchsize=5,height=0.4)
#plot(1:100,test[[6]][1:100,1]) #plots population sizes first 100 years from 1st replicate.
test[[6]] <- na.omit(test[[6]])
plot(density(test[[6]][1,dim(test[[6]])[2],],na.rm=TRUE),col=rgb(1,0,0,0.3),xlim=c(0,0.8),ylim=c(0,1000),xlab="Phenotype",main="")
for(i in 2:dim(test[[6]])[1]){
  lines(density(test[[6]][i,dim(test[[6]])[2],],na.rm=TRUE),col=alpha(i,0.3))
}

#### DATA GENERATION, NON-OVERLAPPING GENERATIONS. ####
#Reps should be at least 2 to avoid crash in stats operations.
GenerateData <- function(Wtype,Broods,Cchange=0, m=0.001, Scopes=c(0.8,0.9,1),m.size=0.05,N=5000,T=2000,Fitness="flood",height=0.4,Reps=20,
                         mutation="Continuous",subfolder=NULL,...){
  Ps <- c(0.75,0.85,0.95)
  muStorage <- sdStorage <- matrix(0,length(Ps),length(Scopes)) # Storing means and variances among replicates.
  rownames(muStorage) <- rownames(sdStorage) <- Ps
  colnames(muStorage) <- rownames(sdStorage) <- Scopes
  for(i in Ps){
    for(j in Scopes){
      t <- Sys.time()
      
      #Run simulations
      result <- Oneyear(P1=i,Wtype=Wtype,Broods=Broods,Cchange=Cchange,Reps=Reps,Scope=j,Fitness=Fitness,height=height,m=m,m.size=m.size,mutation=mutation,...)
      #Output  data to disk (this specific scenario, i.e. one pie chart)
      write.table(cbind(result[[1]],result[[2]],result[[3]]),file=paste0("C:\\Users\\Thomas\\Documents\\PhD\\RareEvents\\Output\\",subfolder,ifelse(is.null(subfolder),"","\\"),"Oneyear. BroodsPrYr= ",Broods," Wtype= ",Wtype," Cchange= ",Cchange," Scope= ",j," Pcom= ",i,".Rdata"))

      muStorage[which(Ps==i),which(Scopes==j)] <- mean(rowMeans(result[[1]][T/2:T,],na.rm=TRUE)) #Mean across all reps
      sdStorage[which(Ps==i),which(Scopes==j)] <- mean(rowVars(result[[1]][T/2:T,])) #Sds across all reps (mean sd over time steps)
      print(i)
      print(Sys.time()-t)
    }
  }
  #output summary data to disk (all nine scenarios, i.e. one subplot). 
  write.table(rbind(muStorage,sdStorage),file=paste0("C:\\Users\\Thomas\\Documents\\PhD\\RareEvents\\Output\\",subfolder,ifelse(is.null(subfolder),"","\\"),"Oneyear summary. BroodsPrYr= ",Broods," Wtype= ",Wtype," Cchange= ",Cchange,".Rdata"))
}


#### DATA RETRIEVAL ####

### Function to retrieve data from file
# Retrieving single runs: set type="Time", and define the Scope and P_common you want. Now you can plot evol. over time.
# Retrieving summary file: set type="PieSummary", and don't define Scope and P_common. Now you can make summary charts.
# subfolder: changes subdirectory
ReadData <- function(type="Time",Wtype,Broods,Cchange,Scope,Pcom,subfolder=NULL){
  if(type=="Time"){
    result <- read.table(file=paste0("C:\\Users\\Thomas\\Documents\\PhD\\RareEvents\\Output\\",subfolder,ifelse(is.null(subfolder),"","\\"),"Oneyear. BroodsPrYr= ",Broods," Wtype= ",Wtype," Cchange= ",Cchange," Scope= ",Scope,
                                     " Pcom= ",Pcom,".Rdata"))
  }else if(type=="PieSummary"){
    result <- readRDS(file=paste0("C:\\Users\\Thomas\\Documents\\PhD\\RareEvents\\Output\\",subfolder,ifelse(is.null(subfolder),"","\\"),"ProportionSummary. Wtype= ",Wtype," BroodsPrYr= ",Broods," Cchange= ",Cchange,".Rdata"))
  }
  result
}


#### FUNCTIONS FOR PLOTTING ####

### Function for plotting single scenarios ###
##Very useful for checking what's going on behind-the-scenes.
##Parameters:
#result: A file of the format produced by ReadData(type="Time").
#Fitness: Fitness function used. "flood" or "skewnormal".
#height: Height of floods. Used to determine where to plot red and blue horizontal lines.
#title: Title. Blank as default.
#axis: Plot axis labels? can be "L" (left), "R", (right)", "B" (bottom), "LB", "RB" or "All".
#      If sd=T && phen=F, "L" and "LB" prints variance axis on the left.
#Cchange: Logical, just to decide whether to print a dotted line at T/2 to represent climate change.
#popsize: Logical, decide whether to plot mean population size across replicates. No as default.
#K: Carring capacity. Used to scale the line plotting population size.
#sd: Logical, decide whether to plot standard deviation in phenotypes within populations. No as default.
#legend: Logical, decide whether or not to print extinction rate.
TimePlot <- function(result,Fitness="flood",height=0.4,title="",axis=FALSE,Cchange=FALSE,phen=TRUE,
                     popsize=FALSE,sd=FALSE,legend=TRUE,K=5000){
  runs <- length(result)/3 #How many replicate runs did the simulation have?
  T <- length(result[,1]) #How many generations did the simulations run for?
  extinctions <- length(which(is.na(result[T,1:runs]==TRUE)))/runs #find extinction rate
  popmeans <- rowMeans(result[,1:runs],na.rm=TRUE) #find mean phenotypes
  popsds <- rowMeans(result[,(runs+1):(2*runs)],na.rm=TRUE) #find mean variance in phenotypes
  meanN <- rowMeans(result[,((2*runs)+1):(3*runs)],na.rm=TRUE) #find mean population sizes
  
  if(phen){
    plot(1:T,popmeans,type="n",ylim=c(0,1),ylab="",xlab="",xaxt="n",yaxt="n",main=as.expression(title))
    if(Fitness=="skewnormal"){ # Plotting lines showing fitness function maxima?
      abline(h=maxes[1,1],col="Red",lwd=1)
      abline(h=maxes[2,1],col=564,lwd=1)
    }
    #else if(Fitness=="flood"){
    #  abline(h=0,col="Red",lwd=1)
    #  abline(h=height,col=564,lwd=1)
    #}
    for(i in 1:runs){
      lines(1:T,result[,i],col=rgb(1,0,0,0.1))
    }
    lines(1:T,popmeans)
  }
  if(Cchange){
    abline(v=T-200,lty=2)
  }
  
  if(popsize){
    lines(1:T,meanN/K,col="Dark green")
  }
  if(sd){
    if(phen==FALSE){
      plot(1:T,popsds,type="l",ylim=c(0,0.1),lwd=1.5,ylab="",xlab="",yaxt="n",xaxt="n",main=as.expression(title))
    }
    for(i in 1:runs){
      lines(1:T,ifelse(rep(phen,T),result[,runs+i]*10,result[,runs+i]),col=rgb(0,0,1,0.1))
    }
  }
  if(legend){
    legend("topright",legend=c("Extinction rate:",extinctions))
  }
  if(axis=="L"||axis=="LB"||axis=="All"){
    if(phen){
      mtext("Mean nest height",side=2,line=ifelse(sd,3.5,2.5),cex=1.2,col="Red")
      axis(side=2,at=seq(0,1,by=0.2),cex.axis=1.2,col.axis="Red")
    }
    if(sd){
      mtext("Within-pop. variance in nest height",side=2,line=2,cex=1,col="Blue")
      #axis(side=2,at=seq(0,1,by=0.2),labels=seq(0,0.1,by=0.02),cex.axis=1.2,col="Blue")
    }
  }
  if(axis=="R"||axis=="RB"||axis=="All"){
    if(sd){
      axis(side=4,at=ifelse(rep(phen,6),seq(0,1,by=0.2),seq(0,0.1,by=0.02)),labels=seq(0,0.1,by=0.02),cex.axis=1,col.axis="Blue",las=2)
    }
  }
  if(axis=="B"||axis=="LB"||axis=="RB"||axis=="All"){
    mtext("Year",side=1,line=2.5,cex=1.2)
    axis(side=1,at=seq(0,T,by=T/4),cex.axis=1.2)
  }
  
}

##Example use:
result <- ReadData(Wtype=1,Broods=1,Cchange=0,Scope=0.7,Pcom=0.75,type="Time",subfolder="Switch")
par(mfrow=c(1,2),mar=c(4,4,2,1),oma=c(0,0,0,3))
TimePlot(result,Cchange=FALSE,axis="LB",phen=TRUE,sd=TRUE,popsize=TRUE,legend=FALSE,title="A")
TimePlot(result,Cchange=FALSE,axis="B",phen=TRUE,sd=TRUE,popsize=TRUE,legend=FALSE,title="B")


### Function for making pie summary plots.
## Creates the summary data needed to make the pie charts. Saves to disk if Save=TRUE, else just prints the graph.
## Arguments:
# Wtype: Fitness type. 0= Floods affect survival and repr, 1= Floods affect only repr. No default!
# Broods: Broods per year. No default!
# Cchange: Climate change scenario. 0= No CC, 1= CC affects flood height, 2= CC affects flood scope, 3= CC affects flood freq
# Ps: Pre-CC probability of common environment. x-axes in the plots are 1-Ps.
# Scopes: Pre-CC scope of floods. y-axes in the plots.
# subfolder: Change directory within "Output"?
PieSummary <- function(Wtype,Broods,Cchange=0,Ps=c(0.75,0.85,0.95),Scopes=c(0.8,0.9,1.0),Save=TRUE,subfolder=NULL){
  col1 <- rep(Ps,length(Scopes))
  col2 <- rep(Scopes[1],length(Ps))
  for(i in 2:length(Scopes)){
    new <- rep(Scopes[i],length(Ps))
    col2 <- c(col2,new)
  }
  mydata <- cbind(col1,col2,rep(NA,length(col1)),rep(0,length(col1)),rep(0,length(col1)),rep(0,length(col1)))
  colnames(mydata) <- c("P","Scope","Survived","Arit max","Geom max","Intermed")
  
  for(i in 1:length(col1)){
    temp <- ReadData(Wtype=Wtype,Broods=Broods,Cchange=Cchange,type="Time",Scope=col2[i],Pcom=col1[i],subfolder=subfolder)
    runs <- length(temp)/3
    T <- length(temp[,1])
    endPhens <- temp[T,1:runs]
    if(Cchange>0){ # Assuming that CC occurs after 2000 yrs, survival is relative to the amount alive at yr 2000.
      mydata[i,3] <- length(which(!is.na(endPhens))) / length(which(!is.na(temp[2000,1:runs])))
      if(is.na(mydata[i,3])) { mydata[i,3] <- 1e-7}
    } else{
      mydata[i,3] <- length(which(!is.na(endPhens))) / runs # Survival is measured at end of sim
    }
    mydata[i,3] <- max(mydata[i,3],1e-7) # Survival is not 0, but .0000001 - for plotting convenience.
    mydata[i,4] <- length(which(endPhens < 0.05)) / runs #
    mydata[i,5] <- length(which(endPhens > height - 0.05)) / runs
    mydata[i,6] <- length(which(0.05<=endPhens & endPhens<=height-0.05))/runs
  }
  
  mydata <- as.data.frame(mydata)
  mydata$Region <- 1:nrow(mydata)
  
  p <- ggplot(data=NULL,aes(x=Scopes,y=Ps)) + 
    geom_scatterpie(aes(x=(1-P),y=Scope,group=Region,r=Survived*0.02), 
                    data=mydata,cols=c("Arit max","Geom max","Intermed"),color=NA) + #Cols stands for columns
      labs(x="Probability of flood year", y="Scope of floods",title=bquote(" Broods Per Year ="~.(Broods)),
           subtitle=bquote(" Fitness effect of floods:"~.(Wtypes[Wtype+1])~", Climate change effect:"~.(Cchanges[Cchange+1]))) +
    scale_y_continuous(breaks=Ps) + scale_x_continuous(breaks=Scopes) +
    theme(plot.subtitle=element_text(size=rel(1)),plot.title=element_text(size=rel(1.2)),axis.line=element_line(color="Black",size=2),
          legend.key=) +
    coord_fixed() + scale_fill_manual(values=c(rgb(237,248,177,maxColorValue = 255),rgb(127,205,187,maxColorValue = 255),rgb(44,127,184,maxColorValue = 255)))
    
  if(Save==TRUE){
    saveRDS(mydata,file=paste0("C:\\Users\\Thomas\\Documents\\PhD\\RareEvents\\Output\\",subfolder,ifelse(is.null(subfolder),"","\\"),"ProportionSummary. Wtype= ",Wtype," BroodsPrYr= ",Broods," Cchange= ",Cchange,".Rdata"))
    pdf(file=paste0("PieSummary. Wtype=",Wtype,", BroodsPrYr=",Broods,", Cchange=",Cchange,".pdf"))
    print(p)
    dev.off()
  } else {
    print(p)
  }
  return(mydata)
}


###################################
####Updated pie plots: Pieplots####
###################################

##Useful function while plotting
annotation_custom2 <-  function (grob, xmin = -Inf, xmax = Inf, ymin = -Inf, ymax = Inf, data) { #Function needed for plotting
  layer(data = data, stat = StatIdentity, position = PositionIdentity, geom = ggplot2:::GeomCustomAnn,
        inherit.aes = TRUE, params = list(grob = grob, xmin = xmin, xmax = xmax, ymin = ymin, ymax = ymax))
} 

##Function for plotting circles
gg_circle <- function(r, xc, yc, color="black", fill=NA, ...) {
  x <- xc + r*cos(seq(0, pi, length.out=100))
  ymax <- yc + r*sin(seq(0, pi, length.out=100))
  ymin <- yc + r*sin(seq(0, -pi, length.out=100))
  annotate("ribbon", x=x, ymin=ymin, ymax=ymax, color=color, fill=fill, ...)
}


### Updated function 5/7-18.
## Arguments:
# Wtype: Fitness type. 0= Floods affect survival and repr, 1= Floods affect only repr. No default!
# Broods: Broods per year. No default!
# Mortality: Between-year mortality. Only used for retrieving overlapping generations results.
# Cchange: Climate change scenario. 0= No CC, 1= CC affects flood height, 2= CC affects flood scope, 3= CC affects flood freq
# SimType: "Oneyear" (default) for non-overlapping generations, "Overlap" for overlapping generations.
# subfolder: Change directory within "Output"?
# axis: Prints axis labels? Can be 'side', 'bottom' or 'both'. Defaul none.
#shaded: Vector of panels with green background, from 1=top left, to 9=bottom right.
Pieplots <- function(Wtype,Broods,Mortality,Cchange,axis=FALSE,SimType="Oneyear",shaded=0,subfolder=NULL){
  mydata <-  switch(SimType,
                    "Oneyear"= ReadData(Wtype=Wtype,Broods=Broods,Cchange=Cchange,type="PieSummary",subfolder=subfolder),
                    "Overlap"= ReadData.Overlap(Wtype=Wtype,Mortality=Mortality,Cchange=Cchange,type="PieSummary")
  )
  
  colnames(mydata) <- c("P","Scope","Survived","Arit max","Geom max","Intermed","Region")
  Scopes <- unique(mydata$Scope)
  p <- ggplot(data=NULL,aes(x=(1-Ps),y=Scopes)) + 
    coord_fixed(xlim=c(min(1-Ps)-0.05,max(1-Ps)+0.05),ylim=c(min(Scopes)-0.05,max(Scopes)+0.05)) + 
    scale_fill_manual(values=c(rgb(237,248,177,maxColorValue = 255),rgb(127,205,187,maxColorValue = 255),
                               rgb(44,127,184,maxColorValue = 255))) +
    scale_y_continuous(breaks=Scopes,limits=c(min(Scopes)-0.05,max(Scopes)+0.05)) + 
    scale_x_continuous(breaks=1-Ps,limits=c(min((1-Ps)-0.05),max((1-Ps)+0.05))) + labs(x="",y="")
  title <- switch(SimType,"Oneyear"= paste("n =",Broods),
                  "Overlap"= bquote(alpha~"="~.(Mortality)))
  
  
  if(any(shaded==1)){ #Cumbersome but couldn't find a better way to do this.
    p <- p + geom_rect(mapping=aes(xmin=0.0001,xmax=0.1,ymin=max(Scopes)-0.05,ymax=max(Scopes)+0.05),color=NA,
                       fill=rgb(224,243,219,maxColorValue = 255))
  }
  if(any(shaded==2)){
    p <- p + geom_rect(mapping=aes(xmin=0.1,xmax=0.2,ymin=max(Scopes)-0.05,ymax=max(Scopes)+0.05),color=NA,
                       fill=rgb(224,243,219,maxColorValue = 255))
  }
  if(any(shaded==3)){
    p <- p + geom_rect(mapping=aes(xmin=0.2,xmax=0.3,ymin=max(Scopes)-0.05,ymax=max(Scopes)+0.05),color=NA,
                       fill=rgb(224,243,219,maxColorValue = 255))
  }
  if(any(shaded==4)){
    p <- p + geom_rect(mapping=aes(xmin=0.0001,xmax=0.1,ymin=max(Scopes)-0.15,ymax=max(Scopes)-0.05),color=NA,
                       fill=rgb(224,243,219,maxColorValue = 255))
  }
  if(any(shaded==5)){
    p <- p + geom_rect(mapping=aes(xmin=0.1,xmax=0.2,ymin=max(Scopes)-0.15,ymax=max(Scopes)-0.05),color=NA,
                       fill=rgb(224,243,219,maxColorValue = 255))
  }
  if(any(shaded==6)){
    p <- p + geom_rect(mapping=aes(xmin=0.2,xmax=0.3,ymin=max(Scopes)-0.15,ymax=max(Scopes)-0.05),color=NA,
                       fill=rgb(224,243,219,maxColorValue = 255))
  }
  if(any(shaded==7)){
    p <- p + geom_rect(mapping=aes(xmin=0.0001,xmax=0.1,ymin=max(Scopes)-0.25,ymax=max(Scopes)-0.15),color=NA,
                       fill=rgb(224,243,219,maxColorValue = 255))
  }
  if(any(shaded==8)){
    p <- p + geom_rect(mapping=aes(xmin=0.1,xmax=0.2,ymin=max(Scopes)-0.25,ymax=max(Scopes)-0.15),color=NA,
                       fill=rgb(224,243,219,maxColorValue = 255))
  }
  if(any(shaded==9)){
    p <- p + geom_rect(mapping=aes(xmin=0.2,xmax=0.3,ymin=max(Scopes)-0.25,ymax=max(Scopes)-0.15),color=NA,
                       fill=rgb(224,243,219,maxColorValue = 255))
  }
  
  p <- p + geom_scatterpie(aes(x=(1-P),y=Scope,group=Region,r=Survived*0.05), 
                           data=mydata,cols=c("Arit max","Geom max","Intermed"),color=NA) + #Cols stands for columns +
    theme(axis.line=element_blank(),legend.position="none",axis.text=element_blank(),
          axis.title=element_text(size=13),axis.ticks=element_line(colour="gray50"),
          axis.ticks.length=unit(0.15,"cm"),plot.title=element_text(size=10,face="plain")) + ggtitle(title)
  
  for(i in 1:nrow(mydata)){
    p <- p + gg_circle(r=0.05,xc=1-mydata$P[i],yc=mydata$Scope[i],lty=3,lwd=0.3,col="gray50") +
      gg_circle(r=mydata$Survived[i]*0.05,xc=1-mydata$P[i],yc=mydata$Scope[i],lty=3,lwd=0.3)
  }
  
  p <- p + annotation_custom(grob=linesGrob(gp=gpar(lwd=2,col="gray50",lineend="square")),
                             xmin=-0.014,xmax=-0.014,ymin=min(Scopes),ymax=max(Scopes)) +
    annotation_custom(grob=linesGrob(gp=gpar(lwd=2,col="gray50",lineend="square")),
                      xmin=min(1-Ps),xmax=max(1-Ps),ymin=min(Scopes)-0.065,ymax=min(Scopes)-0.065)
  
  if(axis=="Side"||axis=="Both"){
    p <- p + labs(y="Scope") + theme(axis.text.y=element_text(size=8,angle=0,debug=FALSE))
  }
  if(axis=="Bottom"||axis=="Both"){
    p <- p + labs(x="Probability") + theme(axis.text.x=element_text(size=8,angle=0,debug=FALSE))
  }
  return(p)
}

#Example
Pieplots(Wtype=1,Mortality=0.5,Cchange=2,axis="Both",SimType="Overlap",shaded=c(1,3,7,9))


####Workflow for composite figures: ####

#Fig. 2: 5 brood sizes (rows), only reproductive effects

a <- Pieplots(Wtype=1,Broods=1,Cchange=0,axis="Both")+theme(plot.margin = unit(c(0.1, 0, 0, 0), "cm"))
b <- Pieplots(Wtype=1,Broods=2,Cchange=0,axis="Bottom")+theme(plot.margin = unit(c(0.1, 0, 0, 0), "cm"))
c <- Pieplots(Wtype=1,Broods=3,Cchange=0,axis="Bottom")+theme(plot.margin = unit(c(0.1, 0, 0, 0), "cm"))
d <- Pieplots(Wtype=1,Broods=4,Cchange=0,axis="Bottom")+theme(plot.margin = unit(c(0.1, 0, 0, 0), "cm"))
e <- Pieplots(Wtype=1,Broods=5,Cchange=0,axis="Bottom")+theme(plot.margin = unit(c(0.1, 0, 0, 0), "cm"))

setwd("C:\\Users\\Thomas\\Documents\\PhD\\RareEvents\\Figures")
pdf("Fig. 2.pdf",width=9,height=2.5)
plot_grid(a,b,c,d,e,nrow=1,ncol=5,rel_widths = c(1.1,1,1,1,1)) #Save in 9x4 inch PDF.
dev.off()

## Fig. 3: Only reproductive fitness effect; 5 brood sizes (rows); 3 types of CC (columns)

a <- Pieplots(Wtype=1,Broods=1,Cchange=1,shaded=c(1:3,6),axis="Side")+theme(plot.margin = unit(c(0.8, 0, 0, 0), "cm"))
b <- Pieplots(Wtype=1,Broods=2,Cchange=1,shaded=2:3)+theme(plot.margin = unit(c(0.8, 0, 0, 0), "cm"))
c <- Pieplots(Wtype=1,Broods=3,Cchange=1,shaded=3)+theme(plot.margin = unit(c(0.8, 0, 0, 0), "cm"))
d <- Pieplots(Wtype=1,Broods=4,Cchange=1,shaded=3)+theme(plot.margin = unit(c(0.8, 0, 0, 0), "cm"))
e <- Pieplots(Wtype=1,Broods=5,Cchange=1)+theme(plot.margin = unit(c(0.8, 0, 0, 0), "cm"))

f <- Pieplots(Wtype=1,Broods=1,Cchange=2,axis="Side",shaded=3)+theme(plot.margin = unit(c(0.8, 0, 0, 0), "cm"))
g <- Pieplots(Wtype=1,Broods=2,Cchange=2,shaded=0)+theme(plot.margin = unit(c(0.8, 0, 0, 0), "cm"))
h <- Pieplots(Wtype=1,Broods=3,Cchange=2,shaded=0)+theme(plot.margin = unit(c(0.8, 0, 0, 0), "cm"))
i <- Pieplots(Wtype=1,Broods=4,Cchange=2,shaded=0)+theme(plot.margin = unit(c(0.8, 0, 0, 0), "cm"))
j <- Pieplots(Wtype=1,Broods=5,Cchange=2,shaded=0)+theme(plot.margin = unit(c(0.8, 0, 0, 0), "cm"))

k <- Pieplots(Wtype=1,Broods=1,Cchange=3,shaded=c(1:3,6),axis="Both")+theme(plot.margin = unit(c(0.8, 0, 0, 0), "cm"))
l <- Pieplots(Wtype=1,Broods=2,Cchange=3,shaded=2:3,axis="Bottom")+theme(plot.margin = unit(c(0.8, 0, 0, 0), "cm"))
m <- Pieplots(Wtype=1,Broods=3,Cchange=3,shaded=3,axis="Bottom")+theme(plot.margin = unit(c(0.8, 0, 0, 0), "cm"))
n <- Pieplots(Wtype=1,Broods=4,Cchange=3,shaded=3,axis="Bottom")+theme(plot.margin = unit(c(0.8, 0, 0, 0), "cm"))
o <- Pieplots(Wtype=1,Broods=5,Cchange=3,shaded=0,axis="Bottom")+theme(plot.margin = unit(c(0.8, 0, 0, 0), "cm"))

top <- plot_grid(a,b,c,d,e,nrow=1,ncol=5,rel_widths=c(1.1,1,1,1,1))
mid <- plot_grid(f,g,h,i,j,nrow=1,ncol=5,rel_widths=c(1.1,1,1,1,1))
bot <- plot_grid(k,l,m,n,o,nrow=1,ncol=5,rel_widths=c(1.1,1,1,1,1))
mylabs <- c("A) Increase in flood height, \U0394 h = 0.1","B) Increase in flood scope, \U0394 s = 0.1",
            "C) Increase in flood frequency, \U0394 P = 0.1")

cairo_pdf("Fig. 3.pdf",width=9,height=7)
plot_grid(top,mid,bot,labels=mylabs,
          nrow=3,ncol=1,rel_heights=c(1,1,1.1),label_x=0.1,label_y=1,hjust=0,label_size=12)

dev.off()

#### Fig. 1####
library(RColorBrewer)
## Carlos' suggestion 31/7
xs <- seq(0,1,by=0.0001) #x-axis
theta <- c(0.1,0.6)
alpha <- c(5,5)
omega <- c(0.3,0.3)
Ps <- c(0.25,0.15,0.05)
par(mfrow=c(1,3),mar=c(5,4,2,1),oma=c(0,0,3,0))

# Fig. 1A
was <- matrix(0,length(Ps),length(xs))
for(P in Ps){
  was[which(Ps==P),] <- (1-P)*w.sn(xs,theta[1],omega[1],alpha[1])+P*w.sn(xs,theta[2],omega[2],alpha[2])
}
# Fig. 1B
wgs <- matrix(0,length(Ps),length(xs))
for(P in Ps){
  wgs[which(Ps==P),] <- w.sn(xs,theta[1],omega[1],alpha[1])^(1-P)*w.sn(xs,theta[2],omega[2],alpha[2])^P
}
# Fig. 1C - 
fs <- c(0.8,0.9,1)
wms <- matrix(0,length(fs),length(xs))
for(f in fs){
  wms[which(f==fs),] <- w.sn(xs,theta[1],omega[1],alpha[1])^(0.75)*
    ((1-f)*w.sn(xs,theta[1],omega[1],alpha[1])+f*w.sn(xs,theta[2],omega[2],alpha[2]))^0.25
}

setwd("C:\\Users\\Thomas\\Documents\\PhD\\RareEvents\\Evol Appl\\")
pdf("Fig. 1.pdf",width=8,height=3)
par(mfrow=c(1,3),mar=c(5,5,1,0.5),oma=c(0,0,0,0))
maxW_e <- xs[which.max(w.sn(xs,theta[2],omega[2],alpha[2]))]
maxW_n <- xs[which.max(w.sn(xs,theta[1],omega[1],alpha[1]))]

plot(xs,w.sn(xs,theta[1],omega[1],alpha[1]),xlim=c(0,1),type="l",cex.axis=1.2,ylim=c(0,3),cex.lab=1.5,
     xlab="Phenotype",ylab="Fitness",bty="L")
lines(xs,w.sn(xs,theta[2],omega[2],alpha[2]),col="Dark gray") # Env 2
arrows(maxW_e,-0.1,maxW_e,w.sn(maxW_e,theta[2],omega[2],alpha[2]),lty=2,col="Dark gray",length=0)
arrows(maxW_n,-0.1,maxW_n,w.sn(maxW_n,theta[1],omega[1],alpha[1]),lty=2,length=0)
for(i in 1:3){
  lines(xs,wgs[i,],col=paste0("chartreuse",i+1))
  points(x=xs[which.max(wgs[i,])],y=0,col=paste0("chartreuse",i+1),pch=8,cex=1.8)
}
legend("topleft",legend="A",bty="n",cex=1.5)

plot(xs,w.sn(xs,theta[1],omega[1],alpha[1]),xlim=c(0,1),type="l",ylim=c(0,3),cex.lab=1.5,cex.axis=1.2,
     xlab="Phenotype",ylab="",bty="L")
lines(xs,w.sn(xs,theta[2],omega[2],alpha[2]),col="Dark gray") # Env 2
arrows(maxW_e,-0.1,maxW_e,w.sn(maxW_e,theta[2],omega[2],alpha[2]),lty=2,col="Dark gray",length=0)
arrows(maxW_n,-0.1,maxW_n,w.sn(maxW_n,theta[1],omega[1],alpha[1]),lty=2,length=0)
for(i in 1:3){
  lines(xs,was[i,],col=paste0("gold",i))
  points(x=xs[which.max(was[i,])],y=0,col=paste0("gold",i),pch=8,cex=1.8)
}
legend("topleft",legend="B",bty="n",cex=1.5)

plot(xs,w.sn(xs,theta[1],omega[1],alpha[1]),xlim=c(0,1),type="l",cex.axis=1.2,ylim=c(0,3),cex.lab=1.5,
     xlab="Phenotype",ylab="",bty="L")
lines(xs,w.sn(xs,theta[2],omega[2],alpha[2]),col="Dark gray") # Env 2
arrows(maxW_e,-0.1,maxW_e,w.sn(maxW_e,theta[2],omega[2],alpha[2]),lty=2,col="Dark gray",length=0)
arrows(maxW_n,-0.1,maxW_n,w.sn(maxW_n,theta[1],omega[1],alpha[1]),lty=2,length=0)
lines(xs,wms[1,],col=hsv(230/360,0.9,1))
lines(xs,wms[2,],col=hsv(230/360,0.6,1))
lines(xs,wms[3,],col=hsv(230/360,0.4,1))
points(x=xs[which.max(wms[1,])],y=0,col=hsv(230/360,0.9,1),pch=8,cex=1.8)
points(x=xs[which.max(wms[2,])],y=0,col=hsv(230/360,0.6,1),pch=8,cex=1.8)
points(x=xs[which.max(wms[3,])],y=0,col=hsv(230/360,0.4,1),pch=8,cex=1.8)
legend("topleft",legend="C",bty="n",cex=1.5)

dev.off()
#####


#### Figs. for supplementary material ####

## Example plots of evol. trajectories without climate change####
A <- ReadData(Wtype=1,Broods=1,Cchange=0,Pcom=0.85,Scope=1,type="Time")
B <- ReadData(Wtype=1,Broods=2,Cchange=0,Pcom=0.85,Scope=1,type="Time")
C <- ReadData(Wtype=1,Broods=3,Cchange=0,Pcom=0.85,Scope=1,type="Time")
D <- ReadData(Wtype=1,Broods=4,Cchange=0,Pcom=0.85,Scope=1,type="Time")
pdf("Fig. C.1.pdf",width=8,height=6)
par(mfrow=c(2,2),mar=c(0.7,1,0.3,0.1),oma=c(3,4,0.1,3))
TimePlot(A,Cchange=FALSE,axis="L",legend=FALSE,popsize=FALSE,phen=TRUE,sd=TRUE)
legend("topleft",legend="A",cex=1.3,bty="n")
TimePlot(B,Cchange=FALSE,axis="R",legend=FALSE,popsize=FALSE,phen=TRUE,sd=TRUE)
legend("topleft",legend="B",cex=1.3,bty="n")
TimePlot(C,Cchange=FALSE,axis="LB",legend=FALSE,popsize=FALSE,phen=TRUE,sd=TRUE)
legend("topleft",legend="C",cex=1.3,bty="n")
TimePlot(D,Cchange=FALSE,axis="RB",legend=FALSE,popsize=FALSE,phen=TRUE,sd=TRUE)
legend("topleft",legend="D",cex=1.3,bty="n")
dev.off()
#####

## Example plots of evol. trajectories with climate change####
A <- ReadData(Wtype=0,Broods=1,Cchange=1,Pcom=0.75,Scope=1,type="Time")
B <- ReadData(Wtype=1,Broods=4,Cchange=1,Pcom=0.75,Scope=1,type="Time") #keep
C <- ReadData(Wtype=1,Broods=1,Cchange=2,Pcom=0.75,Scope=0.9,type="Time")
D <- ReadData(Wtype=0,Broods=1,Cchange=3,Pcom=0.75,Scope=1,type="Time")
pdf("Fig. C.2.pdf",width=8,height=6)
par(mfrow=c(2,2),mar=c(0.7,1,0.3,0.1),oma=c(3,4,0.1,3))

TimePlot(A,Cchange=TRUE,axis="L",legend=FALSE,popsize=FALSE,phen=TRUE,sd=TRUE)
legend("topleft",legend="A",cex=1.3,bty="n")
TimePlot(B,Cchange=TRUE,axis="R",legend=FALSE,popsize=FALSE,phen=TRUE,sd=TRUE)
legend("topleft",legend="B",cex=1.3,bty="n")
TimePlot(C,Cchange=TRUE,axis="LB",legend=FALSE,popsize=FALSE,phen=TRUE,sd=TRUE)
legend("topleft",legend="C",cex=1.3,bty="n")
TimePlot(D,Cchange=TRUE,axis="RB",legend=FALSE,popsize=FALSE,phen=TRUE,sd=TRUE)
legend("topleft",legend="D",cex=1.3,bty="n")
dev.off()

## Fig A.1: Different fitness functions####

## Scenario 1 (top row): Same width - smaller effect
xs <- seq(0,1,by=0.0001) #x-axis
theta <- c(0.25,0.75)
alpha <- c(0,0)
omega <- c(0.1,0.1)
Ps <- c(0.25,0.15,0.05)
maxW_e <- xs[which.max(w.sn(xs,theta[2],omega[2],alpha[2]))]
maxW_n <- xs[which.max(w.sn(xs,theta[1],omega[1],alpha[1]))]

# Fig. A.1a
was <- matrix(0,length(Ps),length(xs))
for(P in Ps){
  was[which(Ps==P),] <- (1-P)*w.sn(xs,theta[1],omega[1],alpha[1])+P*w.sn(xs,theta[2],omega[2],alpha[2])
}
# Fig. A.1b
wgs <- matrix(0,length(Ps),length(xs))
for(P in Ps){
  wgs[which(Ps==P),] <- w.sn(xs,theta[1],omega[1],alpha[1])^(1-P)*w.sn(xs,theta[2],omega[2],alpha[2])^P
}
# Fig. A.1c
fs <- c(0.8,0.9,1)
wms1 <- matrix(0,length(fs),length(xs))
for(f in fs){
  wms1[which(f==fs),] <- w.sn(xs,theta[1],omega[1],alpha[1])^(0.75)*
    ((1-f)*w.sn(xs,theta[1],omega[1],alpha[1])+f*w.sn(xs,theta[2],omega[2],alpha[2]))^0.25
}


setwd("C:\\Users\\Thomas\\Documents\\PhD\\RareEvents\\Ecol Evol")
pdf("Fig. A.1.pdf",width=8,height=6)
par(mfrow=c(2,3),mar=c(4.2,4.5,1.5,0.2),oma=c(0,0,0,0))
cols <- brewer.pal(3,"Reds")

plot(xs,w.sn(xs,theta[1],omega[1],alpha[1]),xlim=c(0,1),type="l",ylim=c(0,4.1),cex.lab=1.5,cex.axis=1.2,
     xlab="",ylab="Fitness",bty="L",main="Scenario 1",cex.main=1.8)
lines(xs,w.sn(xs,theta[2],omega[2],alpha[2]),col="Dark gray") # Env 2
arrows(maxW_e,-0.1,maxW_e,w.sn(maxW_e,theta[2],omega[2],alpha[2]),lty=2,col="Dark gray",length=0)
arrows(maxW_n,-0.1,maxW_n,w.sn(maxW_n,theta[1],omega[1],alpha[1]),lty=2,length=0)
for(i in 1:3){
  lines(xs,wgs[i,],col=paste0("chartreuse",i+1))
  points(x=xs[which.max(wgs[i,])],y=0,col=paste0("chartreuse",i+1),pch=8,cex=1.8)
}
legend("topleft",legend="A",bty="n",cex=1.5)

plot(xs,w.sn(xs,theta[1],omega[1],alpha[1]),xlim=c(0,1),type="l",cex.axis=1.2,ylim=c(0,4.1),cex.lab=1.5,
     xlab="",ylab="",bty="L")
lines(xs,w.sn(xs,theta[2],omega[2],alpha[2]),col="Dark gray") # Env 2
arrows(maxW_e,-0.1,maxW_e,w.sn(maxW_e,theta[2],omega[2],alpha[2]),lty=2,col="Dark gray",length=0)
arrows(maxW_n,-0.1,maxW_n,w.sn(maxW_n,theta[1],omega[1],alpha[1]),lty=2,length=0)
for(i in 1:3){
  lines(xs,was[i,],col=paste0("gold",i))
  points(x=xs[which.max(was[i,])],y=0,col=paste0("gold",i),pch=8,cex=1.8)
}

legend("topleft",legend="B",bty="n",cex=1.5)

plot(xs,w.sn(xs,theta[1],omega[1],alpha[1]),xlim=c(0,1),type="l",cex.axis=1.2,ylim=c(0,4.1),cex.lab=1.5,
     xlab="",ylab="",bty="L")
lines(xs,w.sn(xs,theta[2],omega[2],alpha[2]),col="Dark gray") # Env 2
arrows(maxW_e,-0.1,maxW_e,w.sn(maxW_e,theta[2],omega[2],alpha[2]),lty=2,col="Dark gray",length=0)
arrows(maxW_n,-0.1,maxW_n,w.sn(maxW_n,theta[1],omega[1],alpha[1]),lty=2,length=0)
lines(xs,wms1[1,],col=hsv(230/360,0.9,1))
lines(xs,wms1[2,],col=hsv(230/360,0.6,1))
lines(xs,wms1[3,],col=hsv(230/360,0.4,1))
points(x=xs[which.max(wms1[1,])],y=0,col=hsv(230/360,0.9,1),pch=8,cex=1.8)
points(x=xs[which.max(wms1[2,])],y=0,col=hsv(230/360,0.6,1),pch=8,cex=1.8)
points(x=xs[which.max(wms1[3,])],y=0,col=hsv(230/360,0.4,1),pch=8,cex=1.8)
legend("topleft",legend="C",bty="n",cex=1.5)

## Scenario 2 (bottom row): Different width - larger effect
theta <- c(0.3,0.8)
alpha <- c(0,0)
omega <- c(0.2,0.075)

# Fig. A.1d
was2 <- matrix(0,length(Ps),length(xs))
for(P in Ps){
  was2[which(Ps==P),] <- (1-P)*w.sn(xs,theta[1],omega[1],alpha[1])+P*w.sn(xs,theta[2],omega[2],alpha[2])
}
# Fig. A.1e
wgs2 <- matrix(0,length(Ps),length(xs))
for(P in Ps){
  wgs2[which(Ps==P),] <- w.sn(xs,theta[1],omega[1],alpha[1])^(1-P)*w.sn(xs,theta[2],omega[2],alpha[2])^P
}
# Fig. A.1f
fs <- c(0.8,0.9,1)
wms2 <- matrix(0,length(fs),length(xs))
for(f in fs){
  wms2[which(f==fs),] <- w.sn(xs,theta[1],omega[1],alpha[1])^(0.75)*
    ((1-f)*w.sn(xs,theta[1],omega[1],alpha[1])+f*w.sn(xs,theta[2],omega[2],alpha[2]))^0.25
}
maxW_e <- xs[which.max(w.sn(xs,theta[2],omega[2],alpha[2]))]
maxW_n <- xs[which.max(w.sn(xs,theta[1],omega[1],alpha[1]))]

plot(xs,w.sn(xs,theta[1],omega[1],alpha[1]),xlim=c(0,1),type="l",ylim=c(0,5.5),cex.lab=1.5,cex.axis=1.2,
     xlab="Phenotype",ylab="Fitness",bty="L",main="Scenario 2",cex.main=1.8)
lines(xs,w.sn(xs,theta[2],omega[2],alpha[2]),col="Dark gray") # Env 2
arrows(maxW_e,-0.1,maxW_e,w.sn(maxW_e,theta[2],omega[2],alpha[2]),lty=2,col="Dark gray",length=0)
arrows(maxW_n,-0.1,maxW_n,w.sn(maxW_n,theta[1],omega[1],alpha[1]),lty=2,length=0)
for(i in 1:3){
  lines(xs,wgs2[i,],col=paste0("chartreuse",i+1))
  points(x=xs[which.max(wgs2[i,])],y=0,col=paste0("chartreuse",i+1),pch=8,cex=1.8)
}
legend("topleft",legend="D",bty="n",cex=1.5)

plot(xs,w.sn(xs,theta[1],omega[1],alpha[1]),xlim=c(0,1),type="l",cex.axis=1.2,ylim=c(0,5.5),cex.lab=1.5,
     xlab="Phenotype",ylab="",bty="L")
lines(xs,w.sn(xs,theta[2],omega[2],alpha[2]),col="Dark gray") # Env 2
arrows(maxW_e,-0.1,maxW_e,w.sn(maxW_e,theta[2],omega[2],alpha[2]),lty=2,col="Dark gray",length=0)
arrows(maxW_n,-0.1,maxW_n,w.sn(maxW_n,theta[1],omega[1],alpha[1]),lty=2,length=0)
for(i in 1:3){
  lines(xs,was2[i,],col=paste0("gold",i))
  points(x=xs[which.max(was2[i,])],y=0,col=paste0("gold",i),pch=8,cex=1.8)
}
legend("topleft",legend="E",bty="n",cex=1.5)

plot(xs,w.sn(xs,theta[1],omega[1],alpha[1]),xlim=c(0,1),type="l",cex.axis=1.2,ylim=c(0,5.5),cex.lab=1.5,
     xlab="Phenotype",ylab="",bty="L")
lines(xs,w.sn(xs,theta[2],omega[2],alpha[2]),col="Dark gray") # Env 2
arrows(maxW_e,-0.1,maxW_e,w.sn(maxW_e,theta[2],omega[2],alpha[2]),lty=2,col="Dark gray",length=0)
arrows(maxW_n,-0.1,maxW_n,w.sn(maxW_n,theta[1],omega[1],alpha[1]),lty=2,length=0)
lines(xs,wms2[1,],col=hsv(230/360,0.9,1))
lines(xs,wms2[2,],col=hsv(230/360,0.6,1))
lines(xs,wms2[3,],col=hsv(230/360,0.4,1))
points(x=xs[which.max(wms2[1,])],y=0,col=hsv(230/360,0.9,1),pch=8,cex=1.8)
points(x=xs[which.max(wms2[2,])],y=0,col=hsv(230/360,0.6,1),pch=8,cex=1.8)
points(x=xs[which.max(wms2[3,])],y=0,col=hsv(230/360,0.4,1),pch=8,cex=1.8)
legend("topleft",legend="F",bty="n",cex=1.5)

dev.off()
######


#### Overlapping generations ####

#### FUNCTION FOR SIMULATION OVERLAPPING GENERATIONS ####
##Parameters: All have defaults, but the six first are usually varied.
#Wtype: Fitness type, 0=Survival and reproduction fitness effect, 1=Only reproduction fitness effect
#Broods: Broods per year
#Mortality: Probability of adult mortality between years (= 1/alpha)
#Cchange: Climate change scenario. 0=No CC, 1=CC affects flood height, 2=CC affects flood scope, 3=CC affects flood probability
#Scope: Pre-CC proportion of population affected by floods
#P1: Pre-CC probability of normal (non-flood) year
#Reps: Number of replicates
#Fitness: Fitness function used, "flood" (default) or "skewnormal" (provide theta, omega, alpha)
#flood: Pre-CC height of floods
#clutchsize: Number of offspring produced (fitness function {0,1} determines fraction of these that survive)
#m: Mutation rate
#m.size: Standard deviation of mutations
#K: Carrying capacity (population size cap)
#T: Number of generations

##Output: a list of the following 6 elements
#phens: a matrix of population mean phenotype each generation each replicate (dimensions: T*Reps)
#vars: a matrix of population variance in phenotype each generation each replicate (dimensions: T*Reps)
#popsize: a matrix of population size each generation each replicate (dimensions: T*Reps)
#inds: a matrix of all individuals' phenotypes at the end of each simulation (dimensions: K*Reps)
#ExtTime: a vector of the generations at which populations went extinct; or the final generation if they survived. (length:Reps)
#ExtRate: Extinction rate (length: 1)
#popstorage: a huge array of all individual phenotypes at each time step. (Dimensions: Reps*T*K)
Overlap <- function(Wtype=0,Mortality=0.5,Broods=1,Cchange=0,Scope=0.8,Reps=1,P1=0.75,Fitness="flood",clutchsize=5,
                    print=TRUE,height=0.4,m=0.001,m.size=0.05,K=5000,T=2000){
  End <- T
  if(Cchange>0){ End <- T+200}
  #Initiate storage
  phens <- vars <- popsize <- matrix(NA,End,Reps)
  inds <- matrix(NA,K,Reps) #Stores 
  popstorage <- array(NA,dim=c(Reps,End,K))
  extinctions <- 0
  ExtTime <- rep(NA,Reps)
  
  for(rep in 1:Reps){
    #Reset parameters (in case of climate change)
    P <- P1 #Prob of normal environment
    flood <- height #Height of flood
    s <- Scope
    
    #Initiate populaiton
    pop <- runif(K)
    N <- K # Populations start at carrying capacity.
    phen <- matrix(NA,3,End) # Storage for population summary stats
    for(Time in 1:End){
      
      phen[1,Time] <- mean(pop) #Record population summary stats
      phen[2,Time] <- var(pop)
      phen[3,Time] <- N
      popstorage[rep,Time,1:N] <- pop #Record all individual phenotypes

      Alive <- rep(1,N) #Index indicating alive (1) or dead (0) - for tracking within generations
      Survivors <- 1:N #IDs of survivors - for tracking within generations
      this.W <- W <- numeric(N) #Empty fitness storage
      
      ## If applying pre-breeding mortality not related to phenotype (if not, hashtag out)
      #Alive <- as.numeric(runif(N)>Mortality)
      #Survivors <- which(Alive==1)
      
      #if(length(Survivors)==0){
      #  cat("No survivors, time=",Time,"\n")
      #  ExtTime[rep] <- Time
      #  extinctions <- extinctions+1
      #  break
      #}
      
      if(Time > T){ #0=no, 1=More severe (height), 2=More severe (scope), 3=More frequent
        if(Cchange == 1){flood <- height+0.1} 
        if(Cchange == 2){s <- Scope + 0.1}
        if(Cchange == 3){P <- P1-0.2}
      }
      
      heights <- c(0,flood)
      
      for(b in 1:Broods){
        if(runif(1)<P){ #If no flood
          Env <- rep(1,length(Survivors))
        }else{ #If flood occurs during this nesting cycle
          Env <- sample(1:2,length(Survivors),replace=TRUE,prob=c(1-s,s)) #Scope: Proportion of nests that experience floods.
        }
        
        #Calculate fitnesses
        if(Fitness=="skewnormal"){
          this.W[Survivors] <- w.sn(pop[Survivors],theta[Env]+rate[Env],omega[Env],alpha[Env]) #Individual fitnesses
        } else if(Fitness=="flood"){
          this.W[Survivors] <- w.flood(pop[Survivors],intercept=clutchsize, height=heights[Env])
        }
        
        #If survival effects, some individuals die depending on their phenotype 
        if(Wtype==0){ 
          Alive <- as.numeric(runif(N,0,clutchsize)<this.W) #Smaller fitness -> smaller chance of surviving.
        }
        Survivors <- which(Alive==1)
        
        if(length(Survivors)==0){break}
        
        #Add fitness produced by survivors
        W[Survivors] <- W[Survivors] + this.W[Survivors]
      }
      
      #Mortality happens after breeding
      Alive[Survivors] <- as.numeric(runif(length(Survivors))>Mortality) 
      Survivors <- which(Alive==1)
      
      ##Reproduction mechanism
      # sum(W) is  the total number of offspring produced this year.
      # Population cap is K ("carrying capacity"). The number of free 'slots' is K-length(Survivors)
      Offspring <- min(sum(W),K-length(Survivors))
      NextN <- min(K,sum(W)+length(Survivors))
      
      if(NextN==0){
        cat("No survivors, time=",Time,"\n")
        ExtTime[rep] <- Time
        extinctions <- extinctions+1
        break
      }
      
      # Now all slots except those of Survivors should be filled:
      if(Offspring>0){ 
        IDs <- sample(1:N,size=Offspring,prob=W,replace=TRUE) # Reproduction. IDs of those who get offspring.

        pop <- c(pop[IDs],pop[Survivors]) #Next generation is a combination of new and old individuals.
        mut <- sample(1:Offspring,size=round(Offspring*m)+1,replace=FALSE) #Mutation: Some of the offspring mutate
        pop[mut] <- rnorm(length(mut),pop[mut],m.size) #vector mut is a subsample of vector IDs
        pop[pop<0] <- 0 # Make sure noone has negative phenotypic values
        pop[pop>1] <- 1
      } else {
        pop <- pop[Survivors]
      }
      
      N <- NextN
    }
    
    #Record results
    phens[,rep] <- phen[1,] 
    vars[,rep] <- phen[2,]
    popsize[,rep] <- phen[3,]
    
    #Plots the four first simulations
    if(rep<5 && print){
      plot(1:Time,phen[1,1:Time],type="l",ylab="Phenotype",xlab="Time step",col="Black",ylim=c(0,1),main=bquote("BroodsPerYr ="~.(Broods)))
      lines(1:Time,phen[2,1:Time],type="l",col="Dark grey")
      if(Fitness=="skewnormal"){
        abline(h=maxes[1,1],col="Red",lwd=2)
        abline(h=maxes[2,1],col=564,lwd=2)
      }else if(Fitness=="flood"){
        abline(h=0,col="Red",lwd=2)
        abline(h=height,col=564,lwd=2)
      }
      lines(1:Time,phen[3,1:Time]/K,col=rgb(0,1,0,0.5)) #Green line: Pop size (relative to K)
    }
    
  }
  ExtRate <- extinctions/Reps
  return(list(phens,vars,popsize,ExtRate,ExtTime,popstorage))
}

test <- Overlap(Wtype=0,Mortality=0.8,Cchange=1,Scope=1,Reps=10,P1=0.95)
####

####GenerateData.Overlap
GenerateData.Overlap <- function(Wtype,Mortality,Cchange=0, m=0.001, Scopes=c(0.8,0.9,1),m.size=0.05,N=5000,
                                 T=2000,Fitness="flood",height=0.4,Reps=100,subfolder=NULL){
  Ps <- c(0.75,0.85,0.95)
  muStorage <- sdStorage <- matrix(0,length(Ps),length(Scopes)) # Storing means and variances among replicates.
  rownames(muStorage) <- rownames(sdStorage) <- Ps
  colnames(muStorage) <- rownames(sdStorage) <- Scopes
  for(i in Ps){
    for(j in Scopes){
      t <- Sys.time()
      
      #Run simulations
      result <- Overlap(P1=i,Wtype=Wtype,Cchange=Cchange,Reps=Reps,Scope=j,Fitness=Fitness,
                        Mortality=Mortality,height=height,m=m,m.size=m.size)
      #Output  data to disk (this specific scenario, i.e. one pie chart)
      write.table(cbind(result[[1]],result[[2]],result[[3]]),file=paste0("C:\\Users\\Thomas\\Documents\\PhD\\RareEvents\\Output",subfolder,ifelse(is.null(subfolder),"","\\"),"Overlap. Exp.lifespan= ",1/Mortality," Wtype= ",Wtype," Cchange= ",Cchange," Scope= ",j," Pcom= ",i," .Rdata"))

      muStorage[which(Ps==i),which(Scopes==j)] <- mean(rowMeans(result[[1]][T/2:T,],na.rm=TRUE)) #Mean across all reps
      sdStorage[which(Ps==i),which(Scopes==j)] <- mean(rowVars(result[[1]][T/2:T,])) #Sds across all reps (mean sd over time steps)
      print(i)
      print(Sys.time()-t)
    }
  }
  #output summary data to disk (all nine scenarios, i.e. one subplot)
  write.table(rbind(muStorage,sdStorage),file=paste("C:\\Users\\Thomas\\Documents\\PhD\\RareEvents\\Output",subfolder,ifelse(is.null(subfolder),"","\\"),"Overlap summary. Exp.lifespan= ",1/Mortality," Wtype= ",Wtype," Cchange= ",Cchange," .Rdata"))
}

### Workflow####
setwd("C:\\Users\\Thomas\\Documents\\PhD\\RareEvents\\Output\\")


Scopes <- c(0.8,0.9,1)
GenerateData(Wtype=1,Broods=1,Cchange=3,Scopes=Scopes)
GenerateData(Wtype=1,Broods=2,Cchange=3,Scopes=Scopes)
GenerateData(Wtype=1,Broods=3,Cchange=3,Scopes=Scopes)
GenerateData(Wtype=1,Broods=4,Cchange=3,Scopes=Scopes)
GenerateData(Wtype=1,Broods=5,Cchange=3,Scopes=Scopes)

Scopes <- c(0.7,0.8,0.9)
GenerateData(Wtype=1,Broods=1,Cchange=2,Scopes=Scopes)
GenerateData(Wtype=1,Broods=2,Cchange=2,Scopes=Scopes)
GenerateData(Wtype=1,Broods=3,Cchange=2,Scopes=Scopes)
GenerateData(Wtype=1,Broods=4,Cchange=2,Scopes=Scopes)
GenerateData(Wtype=1,Broods=5,Cchange=2,Scopes=Scopes)


GenerateData.Overlap(Wtype=0,Mortality=0.1,Cchange=3,Scopes=Scopes)
GenerateData.Overlap(Wtype=0,Mortality=0.2,Cchange=3,Scopes=Scopes)
GenerateData.Overlap(Wtype=0,Mortality=0.5,Cchange=3,Scopes=Scopes)
GenerateData.Overlap(Wtype=0,Mortality=0.8,Cchange=3,Scopes=Scopes)

GenerateData.Overlap(Wtype=1,Mortality=0.1,Cchange=3,Scopes=Scopes)
GenerateData.Overlap(Wtype=1,Mortality=0.2,Cchange=3,Scopes=Scopes)
GenerateData.Overlap(Wtype=1,Mortality=0.5,Cchange=3,Scopes=Scopes)
GenerateData.Overlap(Wtype=1,Mortality=0.8,Cchange=3,Scopes=Scopes)

#####

ReadData.Overlap <- function(type="Time",Wtype,Mortality,Cchange,Scope,Pcom,Broods=1){
  if(type=="Time"){
    result <- read.table(file=paste("C:\\Users\\Thomas\\Documents\\PhD\\RareEvents\\Output\\Overlap. Exp.lifespan=",1/Mortality,"Wtype=",Wtype,"Cchange=",Cchange,"Scope=",Scope,"Pcom=",Pcom,".Rdata"))
  }else if(type=="PieSummary"){
    result <- readRDS(file=paste("C:\\Users\\Thomas\\Documents\\PhD\\RareEvents\\Output\\ProportionSummary.Overlap Wtype=",Wtype,"Exp.Lifespan=",1/Mortality,"Cchange=",Cchange,".Rdata"))
  }
  result
}


### Function for making summary
## Creates the summary data needed to make the pie charts. Saves to disk if Save=TRUE, else just prints the graph.
## Parameters:
# Wtype: Fitness type. 0= Floods affect survival and repr, 1= Floods affect only repr. No default!
# Broods: Broods per year. No default!
# Cchange: Climate change scenario. 0= No CC, 1= CC affects flood height, 2= CC affects flood scope, 3= CC affects flood freq
# Ps: Pre-CC probability of common environment. x-axes in the plots are 1-Ps.
# Scopes: Pre-CC scope of floods. y-axes in the plots.
PieSummary.Overlap <- function(Wtype,Mortality,Cchange=0,Ps=c(0.75,0.85,0.95),Scopes=c(0.8,0.9,1.0),Save=TRUE){
  col1 <- rep(Ps,length(Scopes))
  col2 <- rep(Scopes[1],length(Ps))
  for(i in 2:length(Scopes)){
    new <- rep(Scopes[i],length(Ps))
    col2 <- c(col2,new)
  }
  mydata <- cbind(col1,col2,rep(NA,length(col1)),rep(0,length(col1)),rep(0,length(col1)),rep(0,length(col1)))
  colnames(mydata) <- c("P","Scope","Survived","Arit max","Geom max","Intermed")
  
  for(i in 1:length(col1)){
    temp <- ReadData.Overlap(Wtype=Wtype,Mortality=Mortality,Cchange=Cchange,type="Time",Scope=col2[i],Pcom=col1[i])
    runs <- length(temp)/3
    T <- length(temp[,1])
    endPhens <- temp[T,1:runs]
    if(Cchange>0){ # Assuming that CC occurs after 2000 yrs, survival is relative to the amount alive at yr 2000.
      mydata[i,3] <- length(which(!is.na(endPhens))) / length(which(!is.na(temp[2000,1:runs])))
      if(is.na(mydata[i,3])) { mydata[i,3] <- 1e-7} #In case no survivors at time 2000.
    } else{
      mydata[i,3] <- length(which(!is.na(endPhens))) / runs # Survival is measured at end of sim
    }
    mydata[i,3] <- max(mydata[i,3],1e-7) # Survival is not 0, but .0000001 - for plotting convenience.
    mydata[i,4] <- length(which(endPhens < 0.05)) / runs #
    mydata[i,5] <- length(which(endPhens > height - 0.05)) / runs
    mydata[i,6] <- length(which(0.05<=endPhens & endPhens<=height-0.05))/runs
  }
  
  mydata <- as.data.frame(mydata)
  mydata$Region <- 1:nrow(mydata)
  
  p <- ggplot(data=NULL,aes(x=Scopes,y=Ps)) + 
    geom_scatterpie(aes(x=(1-P),y=Scope,group=Region,r=Survived*0.02), 
                    data=mydata,cols=c("Arit max","Geom max","Intermed"),color=NA) + #Cols stands for columns
    labs(x="Probability of flood year", y="Scope of floods",title=bquote(" Exp. lifespan ="~.(1/Mortality)),
         subtitle=bquote(" Fitness effect of floods:"~.(Wtypes[Wtype+1])~", Climate change effect:"~.(Cchanges[Cchange+1]))) +
    scale_y_continuous(breaks=Ps) + scale_x_continuous(breaks=Scopes) +
    theme(plot.subtitle=element_text(size=rel(1)),plot.title=element_text(size=rel(1.2)),axis.line=element_line(color="Black",size=2),
          legend.key=) +
    coord_fixed() + scale_fill_manual(values=c(rgb(237,248,177,maxColorValue = 255),rgb(127,205,187,maxColorValue = 255),rgb(44,127,184,maxColorValue = 255)))
  
  if(Save==TRUE){
    saveRDS(mydata,file=paste("C:\\Users\\Thomas\\Documents\\PhD\\RareEvents\\Output\\ProportionSummary.Overlap Wtype=",Wtype,"Exp.lifespan=",1/Mortality,"Cchange=",Cchange,".Rdata"))
    pdf(file=paste0("PieSummary.Overlap Wtype=",Wtype,", Exp.lifespan=",1/Mortality,", Cchange=",Cchange,".pdf"))
    print(p)
    dev.off()
  } else {
    print(p)
  }
  return(mydata)
}

fixdata <- ReadData.Overlap(Wtype=0,Mortality=0.8,Cchange=3,type="PieSummary")
fixdata$Survived[9] <- 0.00001

#Needs to be run for all scenarios before producing the paper-ready graphs!

setwd("C:\\Users\\Thomas\\Documents\\PhD\\RareEvents\\Figures")
a <- Pieplots(Wtype=1,SimType="Overlap",Mortality=0.8,Cchange=0,axis="Side") + theme(plot.margin = unit(c(1, 0, 0, 0), "cm"))
b <- Pieplots(Wtype=1,SimType="Overlap",Mortality=0.5,Cchange=0) +theme(plot.margin = unit(c(1, 0, 0, 0), "cm"))
c <- Pieplots(Wtype=1,SimType="Overlap",Mortality=0.2,Cchange=0) +theme(plot.margin = unit(c(1, 0, 0, 0), "cm"))
d <- Pieplots(Wtype=1,SimType="Overlap",Mortality=0.1,Cchange=0) +theme(plot.margin = unit(c(1, 0, 0, 0), "cm"))
e <- Pieplots(Wtype=0,SimType="Overlap",Mortality=0.8,Cchange=0,axis="Both") +theme(plot.margin = unit(c(1, 0, 0, 0), "cm"))
f <- Pieplots(Wtype=0,SimType="Overlap",Mortality=0.5,Cchange=0,axis="Bottom") +theme(plot.margin = unit(c(1, 0, 0, 0), "cm"))
g <- Pieplots(Wtype=0,SimType="Overlap",Mortality=0.2,Cchange=0,axis="Bottom") +theme(plot.margin = unit(c(1, 0, 0, 0), "cm"))
h <- Pieplots(Wtype=0,SimType="Overlap",Mortality=0.1,Cchange=0,axis="Bottom") +theme(plot.margin = unit(c(1, 0, 0, 0), "cm"))

pdf("Fig. B.3.pdf",width=6,height=4)
top <- plot_grid(a,b,c,d,nrow=1,ncol=4,rel_widths=c(1.1,1,1,1))
bot <- plot_grid(e,f,g,h,nrow=1,ncol=4,rel_widths=c(1.1,1,1,1))
plot_grid(top,bot,labels=c("a) Fitness costs affect only offspring survival","b) Fitness costs affects adult and offspring survival"),
          nrow=2,ncol=1,rel_heights=c(1,1.1),label_x=0.1,label_y=1,hjust=0,label_size=12)
dev.off()

#Figuring out which pies to shade
#result <- ReadData.Overlap(type="Time",Wtype=1,Mortality=0.8,Cchange=0,Scope=1,Pcom=0.85)
#TimePlot(result)

a <- Pieplots(Wtype=1,SimType="Overlap",Mortality=0.8,Cchange=1,shaded=c(3,6),axis="Side")+theme(plot.margin = unit(c(0.8, 0, 0, 0), "cm"))
b <- Pieplots(Wtype=1,SimType="Overlap",Mortality=0.5,Cchange=1,shaded=3)+theme(plot.margin = unit(c(0.8, 0, 0, 0), "cm"))
c <- Pieplots(Wtype=1,SimType="Overlap",Mortality=0.2,Cchange=1)+theme(plot.margin = unit(c(0.8, 0, 0, 0), "cm"))
d <- Pieplots(Wtype=1,SimType="Overlap",Mortality=0.1,Cchange=1)+theme(plot.margin = unit(c(0.8, 0, 0, 0), "cm"))
e <- Pieplots(Wtype=1,SimType="Overlap",Mortality=0.8,Cchange=2,shaded=3,axis="Side")+theme(plot.margin = unit(c(0.8, 0, 0, 0), "cm"))
f <- Pieplots(Wtype=1,SimType="Overlap",Mortality=0.5,Cchange=2,shaded=0)+theme(plot.margin = unit(c(0.8, 0, 0, 0), "cm"))
g <- Pieplots(Wtype=1,SimType="Overlap",Mortality=0.2,Cchange=2)+theme(plot.margin = unit(c(0.8, 0, 0, 0), "cm"))
h <- Pieplots(Wtype=1,SimType="Overlap",Mortality=0.1,Cchange=2)+theme(plot.margin = unit(c(0.8, 0, 0, 0), "cm"))
i <- Pieplots(Wtype=1,SimType="Overlap",Mortality=0.8,Cchange=3,shaded=c(3,6),axis="Both")+theme(plot.margin = unit(c(0.8, 0, 0, 0), "cm"))
j <- Pieplots(Wtype=1,SimType="Overlap",Mortality=0.5,Cchange=3,shaded=3,axis="Bottom")+theme(plot.margin = unit(c(0.8, 0, 0, 0), "cm"))
k <- Pieplots(Wtype=1,SimType="Overlap",Mortality=0.2,Cchange=3,axis="Bottom")+theme(plot.margin = unit(c(0.8, 0, 0, 0), "cm"))
l <- Pieplots(Wtype=1,SimType="Overlap",Mortality=0.1,Cchange=3,axis="Bottom")+theme(plot.margin = unit(c(0.8, 0, 0, 0), "cm"))

top <- plot_grid(a,b,c,d,nrow=1,ncol=4,rel_widths=c(1.1,1,1,1))
mid <- plot_grid(e,f,g,h,nrow=1,ncol=4,rel_widths=c(1.1,1,1,1))
bot <- plot_grid(i,j,k,l,nrow=1,ncol=4,rel_widths=c(1.1,1,1,1))
mylabs <- c("a) Increase in flood height, \U0394 h = 0.1","b) Increase in flood scope, \U0394 s = 0.1",
            "c) Increase in flood frequency, \U0394 P = 0.1")

cairo_pdf("Fig. B.4.pdf",width=8,height=7)
plot_grid(top,mid,bot,labels=mylabs,
          nrow=3,ncol=1,rel_heights=c(1,1,1.1),label_x=0.1,label_y=1,hjust=0,label_size=12)
dev.off()

a <- Pieplots(Wtype=0,SimType="Overlap",Mortality=0.8,Cchange=1,shaded=2:3,axis="Side")+theme(plot.margin = unit(c(0.8, 0, 0, 0), "cm"))
b <- Pieplots(Wtype=0,SimType="Overlap",Mortality=0.5,Cchange=1,shaded=2:3)+theme(plot.margin = unit(c(0.8, 0, 0, 0), "cm"))
c <- Pieplots(Wtype=0,SimType="Overlap",Mortality=0.2,Cchange=1,shaded=2:3)+theme(plot.margin = unit(c(0.8, 0, 0, 0), "cm"))
d <- Pieplots(Wtype=0,SimType="Overlap",Mortality=0.1,Cchange=1,shaded=2:3)+theme(plot.margin = unit(c(0.8, 0, 0, 0), "cm"))
e <- Pieplots(Wtype=0,SimType="Overlap",Mortality=0.8,Cchange=2,axis="Side")+theme(plot.margin = unit(c(0.8, 0, 0, 0), "cm"))
f <- Pieplots(Wtype=0,SimType="Overlap",Mortality=0.5,Cchange=2,shaded=0)+theme(plot.margin = unit(c(0.8, 0, 0, 0), "cm"))
g <- Pieplots(Wtype=0,SimType="Overlap",Mortality=0.2,Cchange=2)+theme(plot.margin = unit(c(0.8, 0, 0, 0), "cm"))
h <- Pieplots(Wtype=0,SimType="Overlap",Mortality=0.1,Cchange=2)+theme(plot.margin = unit(c(0.8, 0, 0, 0), "cm"))
i <- Pieplots(Wtype=0,SimType="Overlap",Mortality=0.8,Cchange=3,shaded=2:3,axis="Both")+theme(plot.margin = unit(c(0.8, 0, 0, 0), "cm"))
j <- Pieplots(Wtype=0,SimType="Overlap",Mortality=0.5,Cchange=3,shaded=2:3,axis="Bottom")+theme(plot.margin = unit(c(0.8, 0, 0, 0), "cm"))
k <- Pieplots(Wtype=0,SimType="Overlap",Mortality=0.2,Cchange=3,shaded=2:3,axis="Bottom")+theme(plot.margin = unit(c(0.8, 0, 0, 0), "cm"))
l <- Pieplots(Wtype=0,SimType="Overlap",Mortality=0.1,Cchange=3,shaded=2:3,axis="Bottom")+theme(plot.margin = unit(c(0.8, 0, 0, 0), "cm"))

top <- plot_grid(a,b,c,d,nrow=1,ncol=4,rel_widths=c(1.1,1,1,1))
mid <- plot_grid(e,f,g,h,nrow=1,ncol=4,rel_widths=c(1.1,1,1,1))
bot <- plot_grid(i,j,k,l,nrow=1,ncol=4,rel_widths=c(1.1,1,1,1))
mylabs <- c("a) Increase in flood height, \U0394 h = 0.1","b) Increase in flood scope, \U0394 s = 0.1",
            "c) Increase in flood frequency, \U0394 P = 0.1")

cairo_pdf("Fig. B.5.pdf",width=8,height=7)
plot_grid(top,mid,bot,labels=mylabs,
          nrow=3,ncol=1,rel_heights=c(1,1,1.1),label_x=0.1,label_y=1,hjust=0,label_size=12)
dev.off()
#####

#Fig C.3
A <- ReadData.Overlap(type="Time",Wtype=1,Mortality=0.1,Cchange=1,Scope=0.9,Pcom=0.75)
B <- ReadData.Overlap(type="Time",Wtype=0,Mortality=0.1,Cchange=1,Scope=0.9,Pcom=0.75)
C <- ReadData.Overlap(type="Time",Wtype=1,Mortality=0.8,Cchange=1,Scope=1,Pcom=0.85)
D <- ReadData(type="Time",Wtype=1,Broods=1,Cchange=1,Scope=1,Pcom=0.85)

pdf("Fig. C.3.pdf",width=8,height=6)
par(mfrow=c(2,2),mar=c(0.7,1,0.3,0.1),oma=c(3,4,0.1,3))
TimePlot(A,Cchange=FALSE,legend=FALSE,axis="L",phen=TRUE,sd=TRUE)
legend("topleft",legend="A",cex=1.3,bty="n")
TimePlot(B,Cchange=FALSE,legend=FALSE,axis="R",phen=TRUE,sd=TRUE)
legend("topleft",legend="B",cex=1.3,bty="n")
TimePlot(C,Cchange=TRUE,legend=FALSE,axis="LB",phen=TRUE,sd=TRUE)
legend("topleft",legend="C",cex=1.3,bty="n")
TimePlot(D,Cchange=TRUE,legend=FALSE,axis="RB",phen=TRUE,sd=TRUE)
legend("topleft",legend="D",cex=1.3,bty="n")
dev.off()


####Fig S5: Climate change vulnerability with lower clutch size####

a <- Pieplots(Wtype=1,Broods=1,Cchange=1,subfolder="c=2",shaded=c(1:3,6),axis="Side")+theme(plot.margin = unit(c(0.8, 0, 0, 0), "cm"))
b <- Pieplots(Wtype=1,Broods=2,Cchange=1,subfolder="c=2",shaded=2:3)+theme(plot.margin = unit(c(0.8, 0, 0, 0), "cm"))
c <- Pieplots(Wtype=1,Broods=3,Cchange=1,subfolder="c=2",shaded=3)+theme(plot.margin = unit(c(0.8, 0, 0, 0), "cm"))
d <- Pieplots(Wtype=1,Broods=4,Cchange=1,subfolder="c=2",shaded=3)+theme(plot.margin = unit(c(0.8, 0, 0, 0), "cm"))
e <- Pieplots(Wtype=1,Broods=5,Cchange=1,subfolder="c=2")+theme(plot.margin = unit(c(0.8, 0, 0, 0), "cm"))

f <- Pieplots(Wtype=1,Broods=1,Cchange=2,subfolder="c=2",axis="Side",shaded=3)+theme(plot.margin = unit(c(0.8, 0, 0, 0), "cm"))
g <- Pieplots(Wtype=1,Broods=2,Cchange=2,subfolder="c=2",shaded=0)+theme(plot.margin = unit(c(0.8, 0, 0, 0), "cm"))
h <- Pieplots(Wtype=1,Broods=3,Cchange=2,subfolder="c=2",shaded=0)+theme(plot.margin = unit(c(0.8, 0, 0, 0), "cm"))
i <- Pieplots(Wtype=1,Broods=4,Cchange=2,subfolder="c=2",shaded=0)+theme(plot.margin = unit(c(0.8, 0, 0, 0), "cm"))
j <- Pieplots(Wtype=1,Broods=5,Cchange=2,subfolder="c=2",shaded=0)+theme(plot.margin = unit(c(0.8, 0, 0, 0), "cm"))

k <- Pieplots(Wtype=1,Broods=1,Cchange=3,subfolder="c=2",shaded=c(1:3,6),axis="Both")+theme(plot.margin = unit(c(0.8, 0, 0, 0), "cm"))
l <- Pieplots(Wtype=1,Broods=2,Cchange=3,subfolder="c=2",shaded=2:3,axis="Bottom")+theme(plot.margin = unit(c(0.8, 0, 0, 0), "cm"))
m <- Pieplots(Wtype=1,Broods=3,Cchange=3,subfolder="c=2",shaded=3,axis="Bottom")+theme(plot.margin = unit(c(0.8, 0, 0, 0), "cm"))
n <- Pieplots(Wtype=1,Broods=4,Cchange=3,subfolder="c=2",shaded=3,axis="Bottom")+theme(plot.margin = unit(c(0.8, 0, 0, 0), "cm"))
o <- Pieplots(Wtype=1,Broods=5,Cchange=3,subfolder="c=2",shaded=0,axis="Bottom")+theme(plot.margin = unit(c(0.8, 0, 0, 0), "cm"))

top <- plot_grid(a,b,c,d,e,nrow=1,ncol=5,rel_widths=c(1.1,1,1,1,1))
mid <- plot_grid(f,g,h,i,j,nrow=1,ncol=5,rel_widths=c(1.1,1,1,1,1))
bot <- plot_grid(k,l,m,n,o,nrow=1,ncol=5,rel_widths=c(1.1,1,1,1,1))
mylabs <- c("A) Increase in flood height, \U0394 h = 0.1","B) Increase in flood scope, \U0394 s = 0.1",
            "C) Increase in flood frequency, \U0394 P = 0.1")

cairo_pdf("c=2 climate change.pdf",width=9,height=7)
plot_grid(top,mid,bot,labels=mylabs,
          nrow=3,ncol=1,rel_heights=c(1,1,1.1),label_x=0.1,label_y=1,hjust=0,label_size=12)

dev.off()
######
